# Supplementary material for: Modulation of Biomolecular Aggregate Morphology and Condensate Infectivity
Source: Biomolecules. 2026 Mar 25;16(4):492. doi: 10.3390/biom16040492 (PMC13113973; doi:10.3390/biom16040492)
Supplement: Supplementary file 1 [file biomolecules-16-00492-s001.zip]

Archive with 15 entries (12 files):
- biomolecules-4155527-supplementary/
- biomolecules-4155527-supplementary/biomolecules-4155527-movie/
- biomolecules-4155527-supplementary/biomolecules-4155527-movie/Movies/
- biomolecules-4155527-supplementary/biomolecules-4155527-movie/Movies/Movie 1 A1c 488 f1RNA 400-0 SDS 48 hrs timelapse_200ms.mp4
- biomolecules-4155527-supplementary/biomolecules-4155527-movie/Movies/Movie 10_PEG.mp4
- biomolecules-4155527-supplementary/biomolecules-4155527-movie/Movies/Movie 11_temp_rev_truncated_100ms.avi
- biomolecules-4155527-supplementary/biomolecules-4155527-movie/Movies/Movie 2 A1c 488 f1RNA 0-10 SDS 48 hrs timelapse_200ms_30s interval expt.mp4
- biomolecules-4155527-supplementary/biomolecules-4155527-movie/Movies/Movie 3_RNA_overview.mp4
- biomolecules-4155527-supplementary/biomolecules-4155527-movie/Movies/Movie 4_xyplane_RNA.mp4
- biomolecules-4155527-supplementary/biomolecules-4155527-movie/Movies/Movie 5_xzplane_RNA.mp4
- biomolecules-4155527-supplementary/biomolecules-4155527-movie/Movies/Movie 6_RNA_surface rendered.mp4
- biomolecules-4155527-supplementary/biomolecules-4155527-movie/Movies/Movie 7_RNA_surface_fusion.mp4
- biomolecules-4155527-supplementary/biomolecules-4155527-movie/Movies/Movie_8_A1c 488 30-400-0-dH2Ofresh_zt70min_int10min_GFPonly_crop-Volume Projection 2.mp4
- biomolecules-4155527-supplementary/biomolecules-4155527-movie/Movies/Movie_9_A1c DIC 60-400-0-4Mfresh_crop_z5t_200ms.mp4
- biomolecules-4155527-supplementary/biomolecules-4155527-supplementary.pdf
